# Supplementary material for: Klf5 down-regulation induces vascular senescence through eIF5a depletion and mitochondrial fission
Source: PLoS Biol. 2020 Aug 20;18(8):e3000808. doi: 10.1371/journal.pbio.3000808 (PMC7462304; doi:10.1371/journal.pbio.3000808)
Supplement: S1 Data — All numerical raw data are combined in a single Excel file, “S1_Data.xlsx”. This file consists of several spreadsheets. Each spreadsheet contains the raw data of one subfigure. (XLSX) [file pbio.3000808.s020.xlsx]

## Sheet: clinical data
cases	age	hypertension	Diabetes	Cardiac failure	Smoking	Pain	Chronic obstructive pulmonary disease	Asymptomatic AAA	Renal failure	Dyslipidemia	Leukocytes	Neutrophils	Lymphocytes	Red blood cells	Hemoglobin	Thrombocytes	AAA diameter					4.80	8.14	0.589681
AAA-1	60	0	0	0	0	0	0	0	0	0	7.32	8.14	1.21	4.48	14.61	181	3.78					5.65	7.63	0.740498
AAA-2	37	0	0	0	1	0	0	0	0	0	7.78	6.63	1.13	4.25	13.92	165	3.19					2.97	5.29	0.561437
AAA-3	68	0	1	0	1	0	0	1	0	0	8.22	5.29	2.01	4.44	11.7	174	4.46					3.12	4.58	0.681223
AAA-4	77	1	0	1	0	0	1	1	0	1	7.93	4.58	2.11	4.5	13.7	169	3.14					3.34	7.53	0.443559
AAA-5	66	1	0	0	1	0	0	1	0	1	10.14	6.53	1.16	4.33	14.25	277	4.7					2.93	5.10	0.57451
AAA-6	67	1	1	1	1	1	1	1	0	0	7.31	5.1	1.78	3.98	10.75	201	3.82					3.61	7.33	0.492497
AAA-7	59	0	0	0	0	0	0	0	0	1	10.83	6.33	1.54	3.94	14.18	179	5.01					4.41	6.25	0.7056
AAA-8	59	1	0	0	0	0	0	0	0	1	8.12	6.25	1.12	4.31	11.8	163	4.82					4.06	5.33	0.761726
AAA-9	48	1	0	0	0	0	0	0	0	1	9.16	5.33	1.82	3.71	12.1	169	5.71					4.18	4.37	0.956522
AAA-10	54	1	0	0	1	1	0	1	0	1	8.14	4.51	1.77	4.52	13.21	224	4.96					3.57	7.79	0.45828
AAA-11	68	1	0	0	0	0	0	1	0	1	7.43	6.79	1.89	3.96	11.82	221	5.55					4.35	7.72	0.563472
AAA-12	60	1	0	0	1	1	0	1	1	1	7.72	7.72	2.02	4.34	13.32	231	4.99					5.00	5.01	0.998004
AAA-13	64	1	1	0	0	0	0	1	0	1	7.92	5.01	1.56	3.89	10.67	167	5.31					3.02	5.60	0.539286
AAA-14	45	1	1	0	1	1	0	1	0	1	7.32	5.6	1.63	4.37	13.55	178	3.58					5.36	7.04	0.761364
AAA-15	58	1	0	0	1	0	0	1	0	1	10.11	6.04	1.31	4.21	13.89	219	3.96					2.77	6.81	0.406755
AAA-16	40	0	1	0	0	0	0	0	0	0	8.81	5.81	1.45	4.32	10.96	279	4.49					2.72	7.93	0.343001
AAA-17	78	1	0	1	1	0	1	1	0	0	7.81	5.93	1.23	4.42	13.12	178	4.91					3.92	6.07	0.645799
AAA-18	46	0	1	0	0	0	0	0	0	0	8.73	6.07	1.82	4.39	14.11	205	4.79					3.19	6.04	0.528146
AAA-19	69	1	0	1	1	0	1	1	0	1	8	6.04	1.99	4.47	12.52	230	5.17					5.41	6.98	0.775072
AAA-20	68	1	0	0	1	0	0	1	0	0	8.27	5.98	1.14	4.39	11.83	253	5.41					5.0	7.82	0.639386
AAA-21	65	1	0	0	0	0	0	1	0	0	7.51	6.82	1.32	3.99	10.94	269	5.33					5.8	4.83	1.20083
AAA-22	57	1	0	0	1	0	0	1	0	0	8.11	4.83	1.69	4.33	14.11	242	5.08					5.12	4.51	1.13525
R-AAA-1	79	1	0	0	1	1	0	0	0	1	10.7	4.51	1.81	4.12	13.21	163	7.75					3.4	4.68	0.726496
R-AAA-2	75	0	0	0	1	1	0	0	0	1	8.41	4.68	1.98	3.92	10.12	249	8					4.72	6.03	0.782753
R-AAA-3	72	1	1	1	0	1	1	0	1	1	10.8	5.29	2.14	3.56	10.85	159	8.93					5.8	8.10	0.716049
R-AAA-4	82	1	0	0	1	1	1	0	0	1	10.4	7.3	2.41	3.43	11.97	161	7.13

## Sheet: Figure 1
Figure 1B			Fold of Control
		Control	Unruptured AAA	Ruptured AAA
		1	1.13	1.1
		0.88	2.33	1.79
		1.07	1.35	1.3
		1.21	2.89	1.21
		1.1	2.48
		1.31	2.34
		1.19	2.57
		0.8	2.28
			1.79
			1.99
			2.61
			1.99
			2.45
			2.01
			2.13
			1.94
			2.71
			2.21
			2.25
			2.13
			1.89
			2.19
	Mean	1.07	2.166	1.35
	Std. Deviation	0.1717	0.4103	0.3045
	Number of values	8	22	4
Figure 1D
		Control	Unruptured AAA	Ruptured AAA
		3.1	12.46	3.68
		3.94	8.84	4.67
		1.9	11.7	3.05
		1.3	8.9	3.61
		1.52	9.11
		1.9	7.99
		2.9	8.5
		2.5	10.8
			7.73
			9.9
			11.8
			16.7
			8.91
			12.7
			8.66
			11.33
			8.92
			18.3
			9.22
			7.73
			6.65
			10.3
	Mean	2.383	10.33	3.753
	Std. Error	0.3163	0.6055	0.3368
	Number of values	8	22	4
Figure 1F
		0	28 d	42 d	28 d	42 d
		1.14	1.37	2.24	1.23	1.33
		0.94	1.44	2.78	1.05	1.04
		1.19	1.57	2.67	0.93	1.11
		1.06	1.69	3.14	1.02	1.2
		1.22	1.88	3.59	1.17	1.18
		1.03	1.34	2.55	1.06	0.95
		1.02	1.27	2.03	1.38	1.17
		0.89	1.62	3.06	1.16	1.28
		1.21	2.44	3.22	1.09	1.52
		1.04	2.24	2.89	1.13	1.43
	Mean	1.074	1.686	2.817	1.122	1.221
	Std. Deviation	0.1134	0.3922	0.4685	0.1244	0.1737
	Number of values	10	10	10	10	10
Figure 1I
		Control	Unruptured AAA	Ruptured AAA
		1.2	1.67	1.12
		0.57	2.2	1.56
		0.53	2.34	1.04
		0.32	2.61	1.66
	Mean	0.655	2.205	1.345
	Std. Deviation	0.3795	0.3952	0.3104
	Number of values	5	5	5
Figure 1J
		0	7d	14d	28d	42d
		6	21.5	19.5	60.6	23.5
		5.4	11.2	29.6	51.7	13.7
		8.2	17.1	33.2	54.3	11.4
		3.1	19.7	28.6	47.9	17.4
	Mean	5.675	17.38	27.73	53.63	16.5
	Std. Error	1.048	2.248	2.914	2.671	2.64
	Number of values	4	4	4	4	4
Figure 1K
	Maximal aortic external diameter (mm)
		Vehicle	ML264	Vehicle	ML264
		1.8	1.1	2.2	2.7
		1.3	1.2	2.01	2.38
		1.7	1.7	1.7	2.47
		1.6	1	2.1	1.92
		1.4	1.2	2.16	2.32
		1.8	1.4	1.9	2.12
	Mean	1.6	1.267	2.012	2.318
	Std. Deviation	0.2098	0.2503	0.187	0.2722
	Number of values	6	6	6	6

## Sheet: Figure 2
Figure 2B		3 months		18 months
		WT	smcKlf5-/-	WT	smcKlf5-/-
	AAA positive	6	8	9	12
	Total number of mice	20	20	20	20
	AAA incidence (%)	30	40	45	60
Figure 2C
		WT	smcKlf5-/-	WT	smcKlf5-/-
		0.9	1.83	1.88	2.44
		1.02	1.89	2.1	2.28
		0.87	2.07	2.03	2.01
		1.56	1.64	1.55	2.79
		1.23	1.38	2.31	2.22
		1.33	1.44	1.79	1.83
		1.18	1.17	1.37	2.33
		1.42	1.73	1.62	2.56
		1.55	2.23	1.56	1.79
		1.07	1.79	1.78	2.21
		0.95	1.22	1.89	2.11
		0.91	1.6	1.83	2.09
		1.04	1.53	2.11	1.96
		1.78	2.32	2.08	2.48
		1.61	2.01	1.06	1.57
		1.23	1.82	1.52	1.77
		1.37	1.99	1.27	1.42
		1.29	1.68	1.38	1.29
		1.68	1.73	1.63	2.01
		1	1.49	1.44	1.92
	Mean	1.25	1.728	1.71	2.054
	Std. Deviation	0.2812	0.3088	0.3253	0.3813
	Number of values	20	20	20	20
Figure 2D
	WT (3 months)	WT (18 months)	Klf5-/- (3 months)	Klf5-/- (18 months)
	28	28	28	28
	28	28	28	6
	28	28	28	28
	28	28	28	28
	28	28	13	7
	28	28	28	28
	28	28	28	28
	28	28	28	28
	28	28	28	17
	28	28	28	28
	28	28	15	28
	28	28	28	21
	28	28	28	28
	28	28	28	28
	28	3	28	28
	28	28	28	22
	28	23	28	28
	28	28	28	28
	28	25	28	28
	28	28	28	28
	Logrank test for trend
	Chi square	5.415
	df	1
	P value	0.02
Figure 2F
		3 months		18 months
		WT	smcKlf5-/-	WT	smcKlf5-/-
		18.2	25.4	30.8	18.5
		15	29.6	21.5	19.6
		17.1	26.5	23.3	22.4
		14.2	22.3	22.8	21.8
		13.7	25.9	25.6	23.1
		15.9	26.4	22.2	20.2
			25.7	24.1	23.1
			23.6	20.8	20.1
	Mean	15.68	25.68	23.89	21.1
	Std. Deviation	1.731	2.153	3.171	1.732
	Number of values	6	8	8	8
Figure 2H		3 months		18 months
		WT	smcKlf5-/-	WT	smcKlf5-/-
		1.01	1.39	1.57	2.17
		1.23	1.67	1.78	2.59
		1.12	1.89	1.92	2.98
		0.97	1.93	1.23	2.38
		0.78	1.25	1.44	1.78
		1.06	1.34	1.49	1.98
			1.07	1.5	1.83
			1.21	2.03	2.11
	Mean	1.028	1.469	1.62	2.228
	Std. Deviation	0.152	0.3223	0.2678	0.4067
	Number of values	6	8	8	8
Figure 2I
		3 months		18 months
		WT	smcKlf5-/-	WT	smcKlf5-/-
		0.89	1.96	1.79	2.31
		0.78	1.89	1.55	2.55
		1.01	1.73	2.07	2.13
		0.95	1.45	1.94	2.39
		1.11	1.23	1.44	1.87
		1.58	1.76	1.37	1.92
			1.55	1.59	1.77
			1.49	1.49	2.21
	Mean	1.053	1.633	1.655	2.144
	Std. Deviation	0.2809	0.2455	0.2512	0.2732
	Number of values	6	8	8	8
Figure 2J
		3 months		18 months
		WT	smcKlf5-/-	WT	smcKlf5-/-
		18.5	39.2	39.6	63.1
		24.6	35.4	31.7	71.2
		16.1	47.8	44.3	45.9
		31.4	29.8	38.9	58.9
		21.8	41.1	27.7	53.3
		19.2	24.9	36.1	59.2
		28.9	22.1	38.5	40.4
	Mean	22.93	34.33	36.69	56
	Std. Deviation	5.651	9.23	5.486	10.43
	Number of values	7	7	7	7
Figure 2K
	MCP-1 expression						MMP-2 expression
		3 months		18 months				3 months		18 months
		WT	smcKlf5-/-	WT	smcKlf5-/-			WT	smcKlf5-/-	WT	smcKlf5-/-
		1.31	2.01	1.93	2.89			0.78	1.57	1.44	2.21
		1.17	2.05	1.69	2.78			0.49	1.65	1.37	1.98
		1.22	1.54	2.01	2.29			1.04	1.29	1.65	1.79
		0.89	1.87	1.85	2.49			0.89	1.34	1.31	1.93
		1.37	2.14	1.98	2.11			1.12	1.5	1.49	1.68
	Mean	1.192	1.922	1.892	2.512		Mean	0.864	1.47	1.452	1.918
	Std. Deviation	0.1858	0.2347	0.1281	0.3264		Std. Deviation	0.247	0.1522	0.1301	0.2014
	Number of values	5	5	5	5		Number of values	5	5	5	5

## Sheet: Figure 3
Figure 3A
	SA-β-gal-positive cells (%)
	Day	AngII			Mean	Std. Error	Number of values
	0	4.6	6.03	7.01	5.88	0.7	3
	1	17.78	11.34	25.9	18.34	4.2	3
	3	54.42	30.48	39.91	41.6	7	3
	5	76.69	90.7	88.2	85.2	4.3	3
	Day	Mock			Mean	Std. Error	Number of values
	0	5	5.65	6.12	5.59	0.32	3
	1	4.64	3.9	5.47	4.67	0.45	3
	3	7.24	6.68	6	6.64	0.36	3
	5	6.1	6.96	8.24	7.1	0.62	3
Figure 3B
	Ki-67-positive cells (%)
	day	AngII			Mean	Std. Error
	0	12.3	8.3	10.3	10.3	1.2
	1	76.2	50	72.6	68.9	8.4
	3	44.8	37.5	34.1	38.9	3.1
	5	17.5	18.4	22.6	19.5	1.6
			Mock
	0	13.9	11.4	9.7	11.7	1.2
	1	7	13.8	8.6	9.8	2.1
	3	10.4	15.6	15.1	13.7	1.7
	5	12.7	22.4	18.7	17.9	2.8
Figure 3C
	Western blot (fold of mock)
	Day	AngII			Mean	Std. Error
	0	1.05	0.96	0.99	1	0.03
	1	1.89	1.97	1.72	1.86	0.07
	3	1.79	1.5	1.38	1.56	0.15
	5	0.84	0.74	1.1	0.89	0.11
		Mock
	0	1.08	0.95	0.97	1	0.04
	1	1.3	1.35	0.99	1.21	0.11
	3	1.14	0.75	1.34	1.08	0.17
	5	1.09	0.84	1.1	1.01	0.08
Figure 3D
	SA-β-gal-positive cells (%)
	Day	Ad-Ctl			Mean	Std. Error		Day	Ad-U6			Mean	Std. Error
	0	1.2	0.81	0.99	1	0.11		0	1.12	1.29	1.39	1.3	0.08
	1	1.84	1.27	1.94	1.7	0.21		1	2.88	2.37	1.92	2.4	0.33
	3	33.7	38.3	26.6	32.8	3.4		3	28.9	38.2	26.3	31.1	3.6
	5	77.2	56.3	72.5	68.7	6.3		5	72.9	65.9	71.7	70.2	2.17
		Ad-Klf5							Ad-shKlf5
	0	0.92	1.25	1.33	1.2	0.1		0	19.46	6.92	8.85	11.7	3.9
	1	1.48	1.05	1.35	1.3	0.13		1	48.5	27.5	34.8	36.9	6.2
	3	8.7	13.7	8.2	10.2	1.8		3	49.1	65.8	52.2	55.7	5.1
	5	24.1	29.1	33.2	28.8	2.7		5	96.3	91.7	81	89.7	4.5
Figure 3E
	DHE relative fluorenscence
	Day	Ad-Ctl			Mean	Std. Error		Day	Ad-U6			Mean	Std. Error
	0	1.04	0.95	1.02	1	0.03		0	0.97	1.11	1.09	1.06	0.04
	1	1.55	1.53	1.27	1.45	0.11		1	1.43	1.43	1.45	1.44	0.06
	3	1.56	1.91	1.42	1.63	0.14		3	1.62	1.41	1.7	1.58	0.09
	5	2.14	1.97	1.55	1.89	0.18		5	1.72	2.11	1.79	1.84	0.13
	Day	Ad-Klf5			Mean	Std. Error		Day	Ad-shKlf5			Mean	Std. Error
	0	0.96	1.07	1.04	1.02	0.03		0	1.13	1.37	1.01	1.17	0.11
	1	1.18	1.11	1.45	1.25	0.11		1	1.68	1.75	1.8	1.74	0.04
	3	1.33	1.21	1.78	1.44	0.17		3	1.72	2.23	2.16	2.04	0.16
	5	1.54	1.85	1.36	1.58	0.14		5	2.5	2.41	2.31	2.41	0.06
Figure 3F
	MitoSOX relative fluorescence
	Day	Ad-Ctl			Mean	Std. Error		Day	Ad-U6			Mean	Std. Error
	0	1.19	1.03	0.96	1.06	0.05		0	0.95	1.1	1.01	1.02	0.04
	1	1.3	1.4	1.45	1.38	0.13		1	1.38	1.41	1.43	1.41	0.02
	3	1.77	1.89	1.41	1.69	0.15		3	1.85	1.68	1.69	1.74	0.06
	5	2.21	1.93	1.81	1.98	0.12		5	2.21	2.07	1.62	1.97	0.18
		Ad-Klf5			Mean	Std. Error			Ad-shKlf5			Mean	Std. Error
	0	0.95	1.01	1.12	1.03	0.08		0	1.15	1.21	1.04	1.13	0.05
	1	1.18	1.23	1.23	1.21	0.03		1	1.79	1.64	1.62	1.68	0.06
	3	1.27	1.38	1.49	1.38	0.06		3	2.45	2.21	1.83	2.16	0.18
	5	1.69	1.38	1.59	1.55	0.09		5	2.86	2.44	2.81	2.7	0.14
Figure 3G
	Ki-67-positive cells (%)
	Day	Ad-Ctl			Mean	Std. Error		Day	Ad-U6			Mean	Std. Error
	0	13.72	8.48	8.21	10.1	1.8		0	11.2	7.1	8.42	8.9	1.2
	1	74.6	65	55.7	65.1	5.5		1	83.7	53.7	63.1	66.8	8.9
	3	32.9	41.8	34.6	36.4	2.7		3	48.7	33.4	40.2	40.7	4.4
	5	17.9	13.2	16.1	15.7	1.4		5	19.11	15	14.3	16.1	1.5
		Ad-Klf5			Mean	Std. Error			Ad-shKlf5			Mean	Std. Error
	0	17.1	22.4	16.5	18.7	1.9		0	7.33	4.67	4.1	5.4	1
	1	88.2	76.4	71.1	78.6	5.1		1	26.4	17.9	19	21.1	2.7
	3	58.78	56	50.9	55.2	2.3		3	7.4	9.8	11.2	9.5	1.1
	5	29.9	25.3	26.1	27.1	1.4		5	4.1	6.9	4.4	5.1	0.9
Figure 3H
	Annexin V-positive cells (%)
	Day	Ad-Ctl			Mean	Std. Error		Day	Ad-U6			Mean	Std. Error
	0	6.18	4.98	4.21	5.12	0.6		0	7.82	3.15	4.02	5	1.8
	1	2.7	3.71	3.02	3.1	0.3		1	4.46	3.8	2.57	3.6	0.6
	3	13.1	17.4	11.2	13.9	1.8		3	7.33	14.8	9.14	10.4	2.3
	5	31.5	29.8	24.6	28	2.1		5	16.8	25.34	33.1	25.1	4.7
		Ad-Klf5			Mean	Std. Error			Ad-shKlf5			Mean	Std. Error
	0	2.6	4.86	2.33	3.3	0.8		0	10.21	6.12	3.45	6.6	2
	1	2.62	3.04	2.27	2.6	0.2		1	13.1	4.31	17.8	11.7	4
	3	7.33	5.11	12.8	8.4	2.3		3	25.3	41.3	27.7	31.4	5
	5	22.4	10.21	12.9	15.2	3.7		5	57.6	38.1	53.1	49.6	5.9

## Sheet: Figure 4
Figure 4B
	GO Compartment
	biological process	Fold Enrichment (number)	Q-value		cellular component	Fold Enrichment (number)	Q-value		molecular function	Fold Enrichment (number)	Q-value
	hydrogen ion transporting ATP synthase activity, rotational mechanism	21	3.1e-05		respiratory burst	23	4.3e-08		autophagic vacuole membrane	20	6.2e-08
	proton-transporting ATPase activity, rotational mechanism	18	3.27e-08		hydrogen peroxide catabolic process	16	2.1e-05		striated muscle thin filament	17	1.4e-07
	transforming growth factor beta binding	14	7.1e-07		regulation of ATPase activity	14	6.7e-06		A band	16	2.7e-07
	glucose binding	14	1.24e-29		ADP metabolic process	13	5.4e-05		proton-transporting two-sector ATPase complex, catalytic domain	14.5	6.8e-07
	tau-protein kinase activity	12	5.2e-07		negative regulation of Rho protein signal transduction	13	1.3e-05		myosin filament	13	5.7e-06
	tropomyosin binding	12	8.3e-07		basic amino acid transport	13	4.4e-05		integrator complex	12	8.9e-06
	cyclin-dependent protein kinase inhibitor activity	12	0.00103		ribonucleoside diphosphate biosynthetic process	13	0.00025		Cul3-RING ubiquitin ligase complex	12	5.1e-05
	NADH dehydrogenase (quinone) activity	11	0.00042		regulation of transcription from RNA polymerase III promoter	13	0.00056		M band	12	0.00039
	NADH dehydrogenase (ubiquinone) activity	11	0.00034		apoptotic cell clearance	12	0.00095		axon initial segment	11	0.00078
	cation-transporting ATPase activity	11	0.00021		positive regulation of ATPase activity	11	0.0057		autophagic vacuole	11	0.0088
Figure 4D
	fold of WT		Ad-KLF5
	gene				Mean	Std. Error
	Drp1	0.81	0.28	0.32	0.47	0.17
	Fis1	0.69	0.86	0.79	0.78	0.05
	Pink1	0.71	0.48	0.79	0.66	0.09
	Mtfr1	0.75	0.31	0.47	0.51	0.13
	Mfn1	2.47	2.11	2.18	2.24	0.11
	Tmx1	2.35	1.26	1.69	1.77	0.32
	Eif5a	5.7	4.81	5.01	5.17	0.27
	Nfe2l2	3.78	2.68	3.11	3.19	0.32
	Mapk14	5.12	3.89	3.67	4.22	0.45
	Cdkn1a	4.31	3.78	2.89	3.66	0.41
	Tmx2	2.6	2.55	1.96	2.37	0.21
	Glrx3	2.33	1.23	1.45	1.67	0.34
	Atp5b	3.48	3.01	2.98	3	0.16
	COX6A2	3.94	2.86	3.48	3.4	0.31
	Cox4i1	2.97	1.23	1.46	1.89	0.55
Figure 4G
	Mitochondrial length (μm)
		WT			Mean	Std. Error
		40.24	33.01	32.92	35.4	2.43
		smcKlf5-/-			Mean	Std. Error
		17.6	9.93	7.6	11.7	3.02
	% of cells
		WT			Mean	Std. Error
	Fused	0.748	0.504	0.626	62.6	7.1
	Fragmented	0.337	0.403	0.376	37.2	1.9
		smcKlf5-/-			Mean	Std. Error
	Fused	0.214	0.351	0.407	32.4	5.73
	Fragmented	0.683	0.631	0.714	67.6	2.42
Figure 4H
	% of cells
		WT			Mean	Std. Error
	Fused	0.517	0.579	0.5	53.2	2.4
	Fragmented	0.338	0.221	0.156	23.8	5.32
		smcKlf5-/-			Mean	Std. Error
	Fused	0.14	0.121	0.105	12.2	1.02
	Fragmented	0.924	0.705	0.772	80	6.48

## Sheet: Figure 5
Figure 5B
	Days	eIF5a mRNA level (fold of 0 day)			Mean	Std. Deviation
	0	1.06	0.99	0.97	1	0.05
	1	3.35	3.21	2.86	3.14	0.25
	3	1.16	1.53	1.32	1.34	0.19
	5	0.88	0.58	0.43	0.63	0.23
Figure 5C
	eIF5a mRNA level (fold of control)
	Ad-Ctl			Mean	Std. Deviation		Ad-U6			Mean	Std. Deviation
	1	1.02	1.01	1.01	0.01		1.02	1.01	0.99	1	0.02
	Ad-Klf5			Mean	Std. Deviation		Ad-shKlf5			Mean	Std. Deviation
	5.77	5.02	4.84	5.21	0.49		0.34	0.16	0.19	0.23	0.1
Figure 5D
	eIF5a protein level (fold of control)
	Ad-Ctl			Mean	Std. Deviation		Ad-U6			Mean	Std. Deviation
	1.06	0.97	1.03	1.02	0.05		1.18	0.96	1.05	1.06	0.11
	Ad-Klf5			Mean	Std. Deviation		Ad-shKlf5			Mean	Std. Deviation
	2.55	2.18	2.21	2.31	0.21		0.42	0.255	0.265	0.31	0.09
Figure 5F
	eIF5a promoter activity
		pcDNA3.1			Mean	Std. Deviation
	-89	1.05	0.96	1.02	1.01	0.04
	-287	0.93	1.13	0.96	1	0.11
	-674	0.86	0.97	1.27	1.03	0.21
	-1379	1.39	0.74	0.87	1	0.34
		pcDNA3.1-Klf5			Mean	Std. Deviation
	-89	0.9	0.92	1	0.94	0.05
	-287	2.48	1.86	2.15	2.16	0.31
	-674	2.85	3.09	3.27	3.07	0.21
	-1379	3.4	3.05	3.08	3.18	0.19

## Sheet: Figure 6
Figure 6D
	% of cells
		WT
	Ang II (days)	Fused			Mean	Std. Error		Fragmented			Mean	Std. Error
	0	0.461	0.403	0.432	43.2	1.7		0.25	0.224	0.239	23.8	0.75
	1	0.572	0.798	0.681	68.4	6.6		0.208	0.078	0.096	12.7	4.1
	5	0.234	0.227	0.196	21.9	1.2		0.413	0.452	0.52	46.2	3.1
		Klf5-/-
	Ang II (days)	Fused			Mean	Std. Error		Fragmented			Mean	Std. Error
	0	0.232	0.161	0.196	19.6	2.1		0.643	0.465	0.495	53.4	5.5
	1	0.326	0.197	0.162	22.8	4.9		0.442	0.55	0.492	49.5	5.3
	5	0.104	0.061	0.072	7.9	1.3		0.919	0.819	0.9	87.9	3.1
Figure 6E
	% of cells
		Fused			Mean	Std. Error		Fragmented			Mean	Std. Error
	Ad-Ctl	0.278	0.128	0.154	18.7	4.6		0.678	0.563	0.602	61.4	3.4
	Ad-Klf5	0.601	0.653	0.501	58.2	4.5		0.356	0.222	0.204	26.1	4.8
Figure 6F
	% of cells
		Fused			Mean	Std. Error		Fragmented			Mean	Std. Error
	pcDNA3.1	0.229	0.178	0.16	18.9	2.1		0.715	0.596	0.582	63.1	4.2
	pcDNA3.1-eIF5a	0.722	0.657	0.583	65.4	4.1		0.32	0.167	0.208	23.2	4.6
Figure 6G
	% of cells
		Fused			Mean	Std. Error		Fragmented			Mean	Std. Error
	pcDNA3.1	0.305	0.187	0.201	23.1	3.7		0.738	0.706	0.707	71.7	1.1
	pcDNA3.1-Mfn1	0.85	0.811	0.905	85.5	2.7		0.095	0.098	0.096	9.6	0.09
Figure 6I
	Apoptotic index (%)
	Ang II (days)	WT			Mean	Std. Error
	0	0.067	0.048	0.0505	5.5	0.6
	1	0.0301	0.013	0.0201	2.1	0.2
	5	0.201	0.163	0.174	17.9	1.2
	Ang II (days)	Klf5-/-			Mean	Std. Error
	0	0.1121	0.0513	0.0598	7.4	1.9
	1	0.1133	0.1356	0.1202	12.3	0.7
	5	0.4304	0.4134	0.3988	41.4	0.9
Figure 6J
	MitoSOX relative fluorescence
	Ang II (days)		WT			Mean	Std. Error
		0	0.99	1.07	0.97	1.01	0.03
		1	1.25	1.26	1.21	1.24	0.02
		5	2.04	1.87	2.04	1.98	0.06
	Ang II (days)		Klf5-/-			Mean	Std. Error
		0	1.08	1.28	1.06	1.14	0.07
		1	1.84	1.67	1.71	1.74	0.05
		5	2.41	2.27	2.62	2.33	0.11

## Sheet: Figure 7
Figure 7A
	% of cells
		Fused			Mean	Std. Error		Fragmented			Mean	Std. Error
	si-NC	0.1697	0.26	0.159	19.6	3.2		0.6412	0.6923	0.6531	66.2	1.5
	si-Drp1	0.879	0.821	0.7621	82.1	3.4		0.084	0.0862	0.0786	8.3	0.2
Figure 7B
	MitoSOX relative fluorescence
		si-NC			Mean	Std. Error		si-Drp1			Mean	Std. Error
		1	1.08	0.96	1.01	0.04		0.46	0.31	0.25	0.34	0.06
Figure 7C
	% of cells
		Fused			Mean	Std. Error			Fragmented			Mean	Std. Error
	Vehicle	0.285	0.25	0.2488	26.1	1.2			0.702	0.6265	0.594	64.1	3.2
	Mdivi-1	0.485	0.483	0.418	46.2	2.2			0.508	0.456	0.3945	45.3	3.3
Figure 7D
	MitoSOX relative fluorescence
		Vehicle			Mean	Std. Error
		1	1.07	0.94	1	0.04
		Mdivi-1			Mean	Std. Error
		0.49	0.64	0.68	0.6	0.06
Figure 7F
	Maximal aortic external diameter (mm)
			ApoE-/-	ApoE-/-+ Mdivi-1	ApoE-/- smcKlf5-/-	ApoE-/- smcKlf5-/-+ Mdivi-1
			1.89	1.59	2.79	2.11
			1.78	1.25	2.37	1.74
			1.53	1.67	2.27	1.45
			2.05	1.82	2.07	1.86
			2.37	1.72	2.41	1.9
			1.96	1.94	1.96	2.01
			2.14	1.55	2.55	1.77
			2.06	1.31	2.06	1.65
			1.99	1.45	2.33	1.61
			1.84	1.6	2.21	1.75
			1.63	1.78	2.01	1.84
			1.78	1.61	1.79	2.03
			2.11	1.59	2.28	1.92
			1.81	1.41	1.86	1.81
		Mean	1.924	1.592	2.211	1.818
		Std. Error	0.05858	0.05151	0.07353	0.04726
		Number of values	14	14	14	14
Figure 7H
	Mitochondrial length (μm)
		ApoE-/-			Mean	Std. Error		ApoE-/- smcKlf5-/-			Mean	Std. Error
		15.4	12.78	9.95	12.7	2.15		8.28	4.23	6.68	6.4	1.2
		ApoE-/-+ Mdivi-1			Mean	Std. Error		ApoE-/- smcKlf5-/- + Mdivi-1			Mean	Std. Error
		30.4	25.22	28.1	27.9	3.8		20.49	16.01	14.2	16.9	1.9
Figure 7I
	MitoSOX relative fluorescence
		ApoE-/-			Mean	Std. Error		ApoE-/- smcKlf5-/-			Mean	Std. Error
		1.04	0.98	1.05	1.02	0.02		2.25	1.6	2.04	1.96	0.19
		ApoE-/-+Mdivi-1			Mean	Std. Error		ApoE-/- smcKlf5-/-			Mean	Std. Error
		0.77	0.36	0.56	0.56	0.06		1.28	1.36	1.01	1.22	0.11
Figure 7J
	Apoptotic index (%)
		ApoE-/-			Mean	Std. Error		ApoE-/- smcKlf5-/-			Mean	Std. Error
		0.2748	0.258	0.224	25.2	1.5		0.338	0.393	0.3159	34.9	2.3
		ApoE-/- + Mdivi-1			Mean	Std. Error		ApoE-/- smcKlf5-/- + Mdivi-1			Mean	Std. Error
		0.132	0.073	0.0611	8.9	2.2		0.2158	0.271	0.206	23.1	2

## Sheet: Figure 8
Figure 8A						Figure 8C
		eIF5a mRNA level
		Control	AAA	R-AAA			eIF5a mRNA (RU)	AAA
		1.03	3.79	2.17			2.6	3.13
		0.94	2.67	1.17			2.9	3.56
		1.35	5.29	1.8			3.1	4.21
		1.04	4.21	1.54			2.2	3.34
		1	2.98				3.78	3.07
		1.17	2.19				2.7	3.56
		1.55	2.79				4.2	4.4
		1.09	3.01				7.3	5.32
			3.33				2	3.9
			2.19				3.9	3.7
			3.21				3.5	4.01
			3.71				2.1	3.87
			3.31				3.89	4.89
			3				2.9	5.02
			3.21				4.4	5.13
			4.39				5.6	5.41
			4.77				3.3	3.65
			4.73				6.7	4.13
			3.67				2.1	3.05
			3.88				5.11	3.11
			3.93				5.4	3.25
			2.03				5.1	6.8
	Mean	1.146	3.468	1.67			4.84	5.58
	Std. Deviation	0.206	0.8693	0.4218			5.23	7.1
	Number of values	8	22	4			4.92	6.79
							5.23	8.03
							Number of XY Pairs	26
							Spearman r	0.527
							P value (two-tailed)	0.0057

## Sheet: S3 Fig
S3A Figure
	Systolic blood pressure (mmHg)
	Days	0	14	21	28	42
		92.5	134.5	139.6	155.2	139.7
		97.4	144.6	147.2	147.8	154.2
		101	142.1	138.1	145.6	143.9
		96.2	137.3	141.7	148.7	147.4
		99.4	129.6	151.1	143.5	153.7
		107.1	148.1	142.6	152.2	155.1
	Mean	98.93	139.4	143.4	148.8	149
	Std. Deviation	4.948	6.848	4.895	4.286	6.347
	Number of values	6	6	6	6	6
S3B Figure
	Days	pERK/ERK			Mean	Std. Deviation		Days	β-arrestin2			Mean	Std. Deviation
	0	1.01	1.03	0.97	1	0.02		0	1.01	1.04	1	1.01	0.02
	28	1.63	2.12	1.83	1.86	0.25		28	2.04	1.68	1.42	1.71	0.31
	42	2.22	2.24	2.18	2.21	0.03		42	2.02	1.96	1.99	1.99	0.03
S3C Figure
	β-arrestin2/β-actin (relative density)
		WT			Mean	Std. Deviation		Klf5-/-			Mean	Std. Deviation
		1.06	1.01	0.97	1.01	0.05		1.7	1.76	1.58	1.68	0.09
	p-ERK1/2/ERK1/2 (relative density)
		WT			Mean	Std. Deviation		Klf5-/-			Mean	Std. Deviation
		1.03	1.01	1	1.01	0.02		1.77	1.59	1.35	1.57	0.21

[truncated: 13 more sheets: S4 Fig, S5 Fig, S6 Fig, S8 Fig, S9 Fig, S10 Fig, S12 Fig, S13 Fig, S14 Fig, S15 Fig, S16 Fig, S17 Fig, S18 Fig]
